# Supplementary material for: Sensitization of Patient-Derived Colorectal Cancer Organoids to Photon and Proton Radiation by Targeting DNA Damage Response Mechanisms
Source: Cancers (Basel). 2022 Oct 11;14(20):4984. doi: 10.3390/cancers14204984 (PMC9599341; doi:10.3390/cancers14204984)
Supplement: Supplementary file 1 [file cancers-14-04984-s001.zip]

Archive with 3 entries (3 files):
- cancers-1899420-supplementary.pdf
- Table S2.xlsx
- Table S3.xlsx
